# Supplementary material for: Visual Attention Patterns Toward Female Bodies in Anorexia Nervosa—An Eye-Tracking Study with Adolescents and Adults
Source: Behav Sci (Basel). 2025 Jul 29;15(8):1027. doi: 10.3390/bs15081027 (PMC12383188; doi:10.3390/bs15081027)
Supplement: Supplementary file 1 [file behavsci-15-01027-s001.zip]

Archive with 1 entries (1 files):
- behavsci-3689154-supplementary.pdf
